# Supplementary material for: Cold and heterogeneous T cell repertoire is associated with copy number aberrations and loss of immune genes in small-cell lung cancer
Source: Nat Commun. 2021 Nov 17;12:6655. doi: 10.1038/s41467-021-26821-8 (PMC8599854; doi:10.1038/s41467-021-26821-8)
Supplement: Supplementary file 3 — Supplementary Dataset 1 [file 41467_2021_26821_MOESM3_ESM.xlsx]

## Sheet: data 1
Supplementary Data 1. Clinical characteristics and immunogenomic results for SCLCs (n=67; including the primary 19 patients) and NSCLCs (n=68)
New ID	Smoking	Second-hand smoking	TNM Stage	Tumor size (cm)	Recurrence	DFS (months)	Vital status	OS (months)	TMB/Mb	CNA burden	Copy number JI	TCR JI	PD-L1 (TPS)	CD3 ratio
P01	Yes		IIIA	3	No	147	Alive	147	9.26898	1585.33	0.2871	0.05567	0	0.3
P02	No	43 years	IIIA	2.5	Yes	1	Died	23	2.69807	2479.67	0.51899	na	0	0.01
P03	Yes		IIIA	2.6	No	45	Alive	45	2.30434	70.5	0.13559	na	0	0.1
P04	Yes		IA	1.9	Yes	10	Died	32	2.76908	3893	0.8479	na	NA	NA
P05	No	32 years	IIIA	4.5	Yes	1	Died	9	4.80231	2444	0.87366	0.03633	0	＜1%
P06	Yes		IIIA	3	Unknown	Unknown	Died	8	2.69807	5924.33	0.72867	0.051	0	0
P07	Yes		IIIA	3.5	Yes	8	Died	16	9.13988	8044.33	0.90512	0.02233	0	＜1%
P08	Yes		IIIA	2.8	Yes	24	Died	47	5.04759	2112	0.92692	0.07133	0	0.05
P09	Yes		IIB	4.8	No	79	Alive	79	8.79133	2271.33	0.16034	0.12533	＜1%	0.5
P10	Yes		IIIA	3.7	Unknown	Unknown	Died	19	4.94432	5784.33	0.92715	0.023	0	0.01
P11	Yes		IA	2.5	No	76	Alive	76	15.6269	305	0.0177	na	0.1	0.05
P12	No	20 years	IIIA	4.5	No	73	Alive	73	3.71792	2310	0.80225	0.01333	＜1%	0.02
P13	Yes		IA	1.5	No	69	Alive	69	8.2104	26	na	na	＜1%	0
P14	Yes		IA	2.7	Yes	14	Alive	68	7.95222	4318.33	0.60341	na	0	＜1%
P15	No	45 years	IA	2.5	Yes	16	Died	53	6.33208	1929.5	0.32471	0.146	＜1%	0.04
P16	Yes		IB	3.3	No	62	Alive	62	6.842	3355	0.48105	0.057	0	0.01
P17	Yes		IA	1.5	No	17	Alive	17	32.2607	444	0.22426	na	0.02	0.15
P18	Yes		IIA	1.7	No	63	Alive	63	5.89961	435.667	0.33966	na	0.05	0.8
P19	Yes		IA	2.3	No	65	Alive	65	6.00289	4344	0.39834	na	＜1%	0.03
P20	Yes		IIA	2.5	No	6	Alive	6	na	na	na	na	＜1%	0.03
P21	Yes		IIIA	4	No	6	Alive	6	na	na	na	na	0	0.02
P22	Yes		IA	2	No	9	Alive	9	na	na	na	na	＜1%	0.07
P23	Yes		IIA	2.2	No	11	Alive	11	na	na	na	na	＜1%	0.15
P24	No	30 years	IIB	5.2	No	13	Alive	13	na	na	na	na	＜1%	0.03
P25	Yes		IIA	1.8	Unknown	Unknown	Unknown	Unknown	na	na	na	na	＜1%	0.09
P26	Yes		IA	2.5	No	13	Alive	13	na	na	na	na	0	0.12
P27	Yes		IIA	3	Yes	8	Died	11	na	na	na	na	0.1	0.01
P28	Yes		IA	3	Unknown	Unknown	Died	10	na	na	na	na	0	0.01
P29	Yes		IIA	1.7	No	16	Alive	16	na	na	na	na	0.01	0.15
P30	Yes		IIA	3	Yes	9	Unknown	Unknown	na	na	na	na	0	0.02
P31	Yes		IIA	1.5	No	18	Alive	18	na	na	na	na	0.2	0.15
P32	No	Unknown	IIA	2.5	Unknown	Unknown	Died	9	na	na	na	na	＜1%	0.09
P33	Yes		IB	4	Yes	8	Died	16	na	na	na	na	0	0.01
P34	Yes		IA	3	No	23	Alive	23	na	na	na	na	＜1%	0.03
P35	Yes		IIB	2	Yes	7	Died	13	na	na	na	na	＜1%	0.02
P36	Yes		IIA	1	No	28	Alive	28	na	na	na	na	＜1%	0.3
P37	Yes		IIB	4	Yes	29	Alive	30	na	na	na	na	0	0.01
P38	No	Unknown	IA	2.8	Unknown	Unknown	Unknown	Unknown	na	na	na	na	0	0.03
P39	Yes		IA	1.2	No	37	Alive	37	na	na	na	na	0	0.01
P40	No	10 years	IIB	3	Yes	7	Alive	24	na	na	na	na	0	0.01
P41	No	No	IA	1.6	No	35	Alive	35	na	na	na	na	0	0.01
P42	Yes		IB	1.8	Yes	6	Died	26	na	na	na	na	＜1%	0.05
P43	Yes		IIA	2.5	Yes	12	Died	30	na	na	na	na	0	0.01
P44	Yes		IIB	5	Unknown	Unknown	Died	10	na	na	na	na	0	0.01
P45	Yes		IIA	1	No	37	Alive	37	na	na	na	na	＜1%	0.2
P46	No	Unknown	IIIA	2.4	Unknown	Unknown	Unknown	Unknown	na	na	na	na	＜1%	0.07
P47	Yes		IB	3.5	No	40	Alive	40	na	na	na	na	＜1%	0.04
P48	Yes		IIA	3	No	41	Alive	41	na	na	na	na	＜1%	0.03
P49	No	Unknown	IIIA	10	Yes	3	Died	12	na	na	na	na	0	0.01
P50	No	10 years	IA	2.5	No	43	Alive	43	na	na	na	na	＜1%	0.01
P51	Yes		IA	3	Unknown	Unknown	Unknown	Unknown	na	na	na	na	0	0.01
P52	Yes		IA	5	Yes	15	Died	21	na	na	na	na	0.4	0.35
P53	No	Unknown	IA	1.5	Yes	12	Unknown	Unknown	na	na	na	na	0	0.01
P54	Yes		IA	1.7	Yes	13	Alive	49	na	na	na	na	0.15	0.07
P55	Yes		IIB	3	No	20	Alive	20	na	na	na	na	0.2	0.02
P56	Yes		IIB	7.5	No	28	Alive	28	na	na	na	na	0	0.01
P57	Yes		IA	2.2	Yes	5	Alive	51	na	na	na	na	＜1%	0.03
P58	Yes		IIB	4	No	56	Alive	56	na	na	na	na	0	0.04
P59	Yes		IB	4	No	56	Alive	56	na	na	na	na	0.05	0.2
P60	Yes		IB	3.2	Yes	14	Alive	56	na	na	na	na	＜1%	0.01
P61	Yes		IB	4	Yes	8	Alive	17	na	na	na	na	＜1%	0.02
P62	Yes		IA	3	Yes	7	Alive	16	na	na	na	na	0.1	0.4
P63	No	10 years	IIB	3	No	61	Alive	61	na	na	na	na	0.02	0.02
P64	No	Unknown	IIIA	4.5	Unknown	Unknown	Died	11	na	na	na	na	0	0.02
P65	Yes		IA	3	No	98	Alive	98	na	na	na	na	0	0.4
P66	Yes		IIIA	1.4	No	31	Alive	31	na	na	na	na	0	0.07
P67	Yes		IA	2.5	Unknown	Unknown	Died	62	na	na	na	na	0	0.1
PN01	No	No	IA	2	No	3	Alive	3	na	na	na	na	0.02	0.6
PN02	No	No	IA	3	No	3	Alive	3	na	na	na	na	0.01	0.6
PN03	Yes		IB	3.6	No	4	Alive	4	na	na	na	na	0.8	4
PN04	No	No	IIIA	3.5	No	4	Alive	4	na	na	na	na	<1%	0.3
PN05	No	No	IA	2.5	No	4	Alive	4	na	na	na	na	0.4	0.3
PN06	No	No	IIIA	2.5	No	4	Alive	4	na	na	na	na	0.2	1
PN07	No	No	IA	2.5	No	4	Alive	4	na	na	na	na	0.25	0.5
PN08	Yes		IIIA	1.9	No	4	Alive	4	na	na	na	na	0	1
PN09	No	Yes	IB	2.5	No	4	Alive	4	na	na	na	na	0.1	2
PN10	Yes		IIIA	7	No	4	Alive	4	na	na	na	na	<1%	0.25
PN11	Yes		IA	2.5	No	4	Alive	4	na	na	na	na	0.5	0.25
PN12	Yes		IA	1.5	No	5	Alive	5	na	na	na	na	<1%	1
PN13	No	20 years	IIA	3	No	5	Alive	5	na	na	na	na	<1%	1.5
PN14	No	10 years	IIB	4	No	5	Alive	5	na	na	na	na	<1%	1.5
PN15	No	30 years	IA	3	No	5	Alive	5	na	na	na	na	<1%	3
PN16	Yes		IB	3.7	No	5	Alive	5	na	na	na	na	0.5	1
PN17	Yes		IIIA	8.5	No	17	Alive	17	na	na	na	na	0.3	0.7
PN18	Yes		IB	3	No	5	Alive	5	na	na	na	na	0.8	0.7
PN19	Yes		IB	2.2	No	5	Alive	5	na	na	na	na	0	0.25
PN20	No	No	IA	2.3	No	5	Alive	5	na	na	na	na	<1%	0.6
PN21	Yes		IIA	4.5	No	5	Alive	5	na	na	na	na	0.1	0.7
PN22	No	No	IIIA	3	No	5	Alive	5	na	na	na	na	0.01	2
PN23	No	20 years	IA	1.5	No	6	Alive	6	na	na	na	na	0.02	2
PN24	Yes		IB	2.2	No	6	Alive	6	na	na	na	na	<1%	3
PN25	Yes		IA	2.5	No	6	Alive	6	na	na	na	na	0.25	4
PN26	Yes		IB	3.1	No	6	Alive	6	na	na	na	na	0.12	2
PN27	No	No	IB	1.9	No	6	Alive	6	na	na	na	na	0.1	0.5
PN28	No	20 years	IIA	2	No	6	Alive	6	na	na	na	na	<1%	1.5
PN29	Yes		IA	1.1	No	6	Alive	6	na	na	na	na	0.02	1
PN30	No	40 years	IIIA	2.3	No	7	Alive	7	na	na	na	na	<1%	2
PN31	Yes		IIIA	4.8	No	7	Alive	7	na	na	na	na	0.7	0.3
PN32	No	10 years	IIIA	2.5	No	7	Alive	7	na	na	na	na	<1%	2
PN33	Yes		IA	3	No	7	Alive	7	na	na	na	na	0.1	0.5
PN34	Yes		IA	2	No	7	Alive	7	na	na	na	na	<1%	0.3
PN35	No	No	IIA	2.5	No	7	Alive	7	na	na	na	na	0.02	0.5
PN36	No	10 years	IIIA	3.5	No	8	Alive	8	na	na	na	na	0.15	0.3
PN37	Yes		IA	2	No	8	Alive	8	na	na	na	na	<1%	0.5
PN38	No	20 years	IIIA	2.2	No	8	Alive	8	na	na	na	na	0.3	2
PN39	Yes		IA	3	No	9	Alive	9	na	na	na	na	<1%	0.6
PN40	Yes		IIIA	2.7	No	9	Alive	9	na	na	na	na	0.01	0.6
PN41	Yes		IA	3	No	9	Alive	9	na	na	na	na	0.5	0.18
PN42	Yes		IA	2.5	No	9	Alive	9	na	na	na	na	0.6	0.55
PN43	Yes		IIA	3	No	10	Alive	10	na	na	na	na	0.9	0.45
PN44	Yes		IA	2.8	No	10	Alive	10	na	na	na	na	0.3	0.3
PN45	No	10 years	IIIA	2	No	12	Alive	12	na	na	na	na	0.55	0.25
PN46	Yes		IA	2	No	13	Alive	13	na	na	na	na	0.3	0.3
PN47	Yes		IIB	4	No	13	Alive	13	na	na	na	na	0.5	0.18
PN48	Yes		IA	1	No	12	Alive	12	na	na	na	na	<1%	0.35
PN49	Yes		IA	3	No	13	Alive	13	na	na	na	na	0.9	0.25
PN50	Yes		IA	2.2	No	14	Alive	14	na	na	na	na	0.1	0.5
PN51	Yes		IIA	3.5	No	14	Alive	14	na	na	na	na	<1%	0.03
PN52	Yes		IA	3	No	14	Alive	14	na	na	na	na	0.2	0.2
PN53	Yes		IIB	4	No	14	Alive	14	na	na	na	na	0.1	0.15
PN54	Yes		IIIA	4.5	No	16	Alive	16	na	na	na	na	0.1	0.2
PN55	Yes		IIIA	5	No	25	Alive	25	na	na	na	na	0.05	0.12
PN56	Yes		IIIA	3.5	No	26	Alive	26	na	na	na	na	0.9	0.2
PN57	Yes		IIIA	4.5	No	30	Alive	30	na	na	na	na	0.08	0.3
PN58	No	No	IIIA	2	No	35	Alive	35	na	na	na	na	0.2	0.2
PN59	Yes		IIIA	4.5	No	36	Alive	36	na	na	na	na	0.01	0.25
PN60	Yes		IIA	3	Yes	10	Died	12	na	na	na	na	0	0.2
PN61	Yes		IIA	2.2	No	38	Alive	38	na	na	na	na	0.01	0.28
PN62	Yes		IIIA	5	No	39	Alive	39	na	na	na	na	0	0.35
PN63	Yes		IIIA	4	No	40	Alive	40	na	na	na	na	0.01	0.2
PN64	Yes		IIIA	4.5	Yes	22	Unkown	Unknown	na	na	na	na	0	0.12
PN65	No	Unkown	IIIA	2.4	Yes	25	Unkown	Unknown	na	na	na	na	0.01	0.15
PN66	Yes		IIA	3	No	43	Alive	43	na	na	na	na	0.5	0.12
PN67	Yes		IIIA	5	Yes	13	Died	31	na	na	na	na	0.3	0.03
PN68	Yes		IIA	2	No	45	Alive	45	na	na	na	na	0.05	0.3
DFS: disease free survival
OS: overall survival
PS: patients of small-cell lung cancer
PN: patients of non-small cell lung cancer
