# Supplementary material for: Cold and heterogeneous T cell repertoire is associated with copy number aberrations and loss of immune genes in small-cell lung cancer
Source: Nat Commun. 2021 Nov 17;12:6655. doi: 10.1038/s41467-021-26821-8 (PMC8599854; doi:10.1038/s41467-021-26821-8)
Supplement: Supplementary file 5 — Supplementary Dataset 3 [file 41467_2021_26821_MOESM5_ESM.xlsx]

## Sheet: data 3
Supplementary Data 3. Pathological assessment of multi-region SCLC samples (n=50)
ID	Viable malignant cells (%)	Necrosis (%)	Other (immune cells, fibrosis, etc) (%)	Normal (%)
P01-T1	95	0	0	5
P01-T2	40	0	60	0
P01-T3	40	0	20	40
P02-T1	70	0	30	0
P02-T2	30	0	60	10
P02-T3	80	0	20	0
P03-T1	10	0	90	0
P03-T2	10	0	90	0
P04-T1	80	0	0	20
P04-T2	80	0	10	10
P05-T1	90	0	10	0
P05-T2	90	0	10	0
P05-T3	95	5	0	0
P06-T1	10	0	0	90
P06-T2	100	0	0	0
P06-T3	70	0	10	20
P07-T1	80	10	10	0
P07-T2	50	0	20	30
P07-T3	90	0	5	5
P08-T1	80	0	10	10
P08-T2	80	0	0	20
P08-T3	95	0	5	0
P09-T1	70	0	30	0
P09-T2	40	0	60	0
P09-T3	60	0	40	0
P10-T1	70	0	30	0
P10-T2	10	0	20	70
P10-T3	40	0	10	50
P11-T1	60	10	30	0
P11-T2	60	20	20	0
P12-T1	90	0	10	0
P12-T2	90	0	10	0
P12-T3	90	0	10	0
P13-T1	10	0	20	70
P14-T1	80	0	10	10
P14-T2	70	0	20	10
P14-T3	60	0	40	0
P15-T1	40	40	20	0
P15-T2	70	0	30	0
P16-T1	60	20	0	20
P16-T2	20	60	20	0
P16-T3	50	5	45	0
P17-T1	60	0	40	0
P17-T2	30	0	50	20
P17-T3	70	0	20	10
P18-T1	30	0	70	0
P18-T2	40	0	60	0
P18-T3	30	0	70	0
P19-T1	20	0	0	80
P19-T2	80	10	10	0
