# Supplementary material for: Cold and heterogeneous T cell repertoire is associated with copy number aberrations and loss of immune genes in small-cell lung cancer
Source: Nat Commun. 2021 Nov 17;12:6655. doi: 10.1038/s41467-021-26821-8 (PMC8599854; doi:10.1038/s41467-021-26821-8)
Supplement: Supplementary file 7 — Source Data [file 41467_2021_26821_MOESM7_ESM.xlsx]

## Sheet: Figure 1, 4, etc
Source Data Figures 1, 4, 7a-d, S11, S12, S15, S16b and S18
ID	% trunk mutations	% clonal mutations	% trunk copy numer LOH	Tumor purity	TMB/Mb	CNA burden	T-cell density	T-cell richness	T-cell clonality	Normal T-cell density	Normal T-cell richness	Normal T-cell clonality	Trunk neoantigen ratio	TCR JI	Trunk TCR ratio	Survival	OS (months)
P01	72.5291	84.8532	40.1919	0.723333	9.26898	1585.33	0.0103893	492.333	0.0166949	0.0881407	3663	0.0557149	0.781022	0.0556667	0.0122511	0	147
P02	28.2759	24.4	77.4673	0.643333	2.69807	2479.67	0.00335658	73	0.0059352	na	na	na	0.481481	na	na	1	23
P03	79.4979	46.0465	89.969	0.325	2.30434	70.5	0.0203771	656	0.00249499	na	na	na	0.878049	na	na	0	45
P04	77.0149	56.25	89.8734	0.965	2.76908	3893	0.00166559	38	0.00878181	na	na	na	0.930233	na	na	1	32
P05	83.9917	87.822	70.2996	0.916667	4.80231	2444	0.0360335	1218	0.0171908	0.235262	10262	0.0759214	0.802326	0.0363333	0.00735294	1	9
P06	44.4444	50.2128	66.3522	0.906667	2.69807	5924.33	0.00958062	325	0.0152577	0.629682	8949	0.159965	0.483333	0.051	0.00720288	1	8
P07	92.6619	93.2384	97.6488	0.933333	9.13988	8044.33	0.0128958	288	0.00525988	0.0822883	3374	0.0874058	0.931298	0.0223333	0.00615763	1	16
P08	83.2636	89.5928	97.9472	0.796667	5.04759	2112	0.0397952	944	0.0211902	0.643227	12921	0.297621	0.803279	0.0713333	0.0256516	1	47
P09	72.3781	76.2222	81.2121	0.64	8.79133	2271.33	0.0543935	1739	0.0349027	0.0699249	2085	0.0843576	0.694805	0.125333	0.0456176	0	79
P10	79.75	82.3171	99.168	0.91	4.94432	5784.33	0.0274623	915.667	0.0250639	0.134651	3215	0.0739914	0.816092	0.023	0.00312989	1	19
P11	86.6521	96.7143	89.8149	0.555	15.6269	305	0.00938582	38	0.0136771	0.00286063	162	0.00431551	0.911765	na	na	0	76
P12	81.448	99.6008	97.7165	0.88	3.71792	2310	0.0214455	517.667	0.0053509	0.0641771	3198	0.0533553	0.851351	0.0133333	0.00201207	0	73
P13	100	65.8019	100	0.32	8.2104	26	0.332617	8286	0.139217	0.0991983	2657	0.0475708	1	na	1	0	69
P14	82.8446	91.6836	99.2508	0.7	7.95222	4318.33	0.028145	168	0.00607506	0.030534	653	0.00535844	0.873134	na	na	0	68
P15	80.4124	82.766	92.8621	0.885	6.33208	1929.5	0.0397568	510.5	0.0303646	0.101405	2909	0.099291	0.813084	0.146	0.146054	1	53
P16	84.9505	90.5437	99.2225	0.89	6.842	3355	0.0108465	536	0.00706769	0.153871	4266	0.030394	0.809524	0.057	0.0157031	0	62
P17	86.3576	99.817	75.0943	0.356667	32.2607	444	0.209813	991	0.0262447	0.104646	2187	0.0364817	0.912046	na	na	0	17
P18	71.5663	76.8194	62.9029	0.333333	5.89961	435.667	na	na	na	0.0152036	632	0.0170341	0.728155	na	na	0	63
P19	60.1504	66.5245	59.0137	0.875	6.00289	4344	na	na	na	0.115601	3517	0.0832434	0.685714	na	na	0	65

## Sheet: Figure 2 and S13
Source Data Figure 2 and S13
		a	b	c	d	e	f
Tumor type	T-cell templates_median	T-cell density_median	T-cell richness_median	T-cell clonality_median	TCR JI_median	TCR MOI_median	TCR top 20 JI_median
SCLC	586.3	0.02145	517.7	0.01526	0.05333	0.1857	0.05189
NSCLC	18238	0.213	3246	0.1364	0.1604	0.8629	0.5423

## Sheet: Figure 3
Source Data Figure 3
		SCLC	NSCLC
a	Tumor purity_median	0.7967	0.26
b	T-cell fraction_median	0.01065	0.06538
c	Immune score_median	218.9	1282
d	CD3/tumor cells_median	0.025	0.475
f	% PD-L1_median	0	10

## Sheet: Figure 5 and 6c
Source Data Figure 5, 6c, S7a, S16a
ID	T-cell density	T-cell richness	T-cell clonality	CNA burden	IFNy copy number loss burden	Neoantigens
P01-T1	0.00294016	185	0.00724388	2011	3	125
P01-T2	0.023602	1048	0.011639	228	0	123
P01-T3	0.0046257	244	0.0312018	2517	4	111
P02-T1	na	na	na	1438	4	40
P02-T2	na	na	na	3003	9	38
P02-T3	0.00335658	73	0.0059352	2998	8	38
P03-T1	0.0203771	656	0.00249499	87	0	41
P03-T2	na	na	na	54	0	36
P04-T1	na	na	na	3590	8	41
P04-T2	0.00166559	38	0.00878181	4196	9	42
P05-T1	0.0709858	1768	0.0139094	2379	0	78
P05-T2	0.0319524	1699	0.0325084	2462	0	76
P05-T3	0.00516238	187	0.00515469	2491	0	76
P06-T1	0.0107926	534	0.0198509	5065	17	38
P06-T2	0.0131521	322	0.021264	6975	20	41
P06-T3	0.00479712	119	0.00465818	5733	18	52
P07-T1	0.0218925	486	0.00645889	7557	22	124
P07-T2	0.0091944	198	0.00506406	8487	22	126
P07-T3	0.0076005	180	0.0042567	8089	22	126
P08-T1	0.053873	1404	0.0287219	2161	2	55
P08-T2	0.0233516	643	0.00792989	2154	2	53
P08-T3	0.0421612	785	0.0269188	2021	2	51
P09-T1	0.0356752	705	0.00409852	4820	15	121
P09-T2	0.089212	2805	0.079597	1137	3	131
P09-T3	0.0382933	1707	0.0210125	857	1	136
P10-T1	0.0756369	2501	0.0577655	5368	15	80
P10-T2	0.00106109	61	0.00412889	5988	15	75
P10-T3	0.00568877	185	0.0132972	5997	15	80
P11-T1	0.00938582	38	0.0136771	481	3	257
P11-T2	na	na	na	129	1	263
P12-T1	0.0401332	1214	0.00457213	2493	6	66
P12-T2	0.00223767	126	0.00519217	1929	5	68
P12-T3	0.0219657	213	0.00628841	2508	6	70
P13-T1	0.332617	8286	0.139217	26	0	121
P14-T1	na	na	na	3518	7	123
P14-T2	0.028145	168	0.00607506	5675	17	124
P14-T3	na	na	na	3762	12	127
P15-T1	0.0653615	586	0.0384741	1221	3	101
P15-T2	0.0141521	435	0.0222552	2638	6	93
P16-T1	0.00577829	122	0.00869433	4370	17	76
P16-T2	0.0140606	752	0.00886551	2883	5	75
P16-T3	0.0127006	734	0.00364324	2812	3	73
P17-T1	na	na	na	579	0	512
P17-T2	0.209813	991	0.0262447	182	0	509
P17-T3	na	na	na	571	1	489
P18-T1	na	na	na	283	0	84
P18-T2	na	na	na	582	1	92
P18-T3	na	na	na	442	0	87
P19-T1	na	na	na	5147	27	84
P19-T2	na	na	na	3541	25	93

## Sheet: Figure 6b
Source Data Figure 6b
Tumor type	Copy number loss IFNy_median
SCLC	4.5
NSCLC	0

## Sheet: Figure 7e-f
Source Data Figure 7e-f and S22
ID	CD3 ratio	PD-L1 (TPS)	Recurrence	DFS (months)	Vital status	OS (months)
P01	0.3	0	No	147	Alive	147
P02	0.01	0	Yes	1	Died	23
P03	0.1	0	No	45	Alive	45
P04	NA	NA	Yes	10	Died	32
P05	＜1%	0	Yes	1	Died	9
P06	0	0	Unknown	Unknown	Died	8
P07	＜1%	0	Yes	8	Died	16
P08	0.05	0	Yes	24	Died	47
P09	0.5	＜1%	No	79	Alive	79
P10	0.01	0	Unknown	Unknown	Died	19
P11	0.05	0.1	No	76	Alive	76
P12	0.02	＜1%	No	73	Alive	73
P13	0	＜1%	No	69	Alive	69
P14	＜1%	0	Yes	14	Alive	68
P15	0.04	＜1%	Yes	16	Died	53
P16	0.01	0	No	62	Alive	62
P17	0.15	0.02	No	17	Alive	17
P18	0.8	0.05	No	63	Alive	63
P19	0.03	＜1%	No	65	Alive	65
P20	0.03	＜1%	No	6	Alive	6
P21	0.02	0	No	6	Alive	6
P22	0.07	＜1%	No	9	Alive	9
P23	0.15	＜1%	No	11	Alive	11
P24	0.03	＜1%	No	13	Alive	13
P25	0.09	＜1%	Unknown	Unknown	Unknown	Unknown
P26	0.12	0	No	13	Alive	13
P27	0.01	0.1	Yes	8	Died	11
P28	0.01	0	Unknown	Unknown	Died	10
P29	0.15	0.01	No	16	Alive	16
P30	0.02	0	Yes	9	Unknown	Unknown
P31	0.15	0.2	No	18	Alive	18
P32	0.09	＜1%	Unknown	Unknown	Died	9
P33	0.01	0	Yes	8	Died	16
P34	0.03	＜1%	No	23	Alive	23
P35	0.02	＜1%	Yes	7	Died	13
P36	0.3	＜1%	No	28	Alive	28
P37	0.01	0	Yes	29	Alive	30
P38	0.03	0	Unknown	Unknown	Unknown	Unknown
P39	0.01	0	No	37	Alive	37
P40	0.01	0	Yes	7	Alive	24
P41	0.01	0	No	35	Alive	35
P42	0.05	＜1%	Yes	6	Died	26
P43	0.01	0	Yes	12	Died	30
P44	0.01	0	Unknown	Unknown	Died	10
P45	0.2	＜1%	No	37	Alive	37
P46	0.07	＜1%	Unknown	Unknown	Unknown	Unknown
P47	0.04	＜1%	No	40	Alive	40
P48	0.03	＜1%	No	41	Alive	41
P49	0.01	0	Yes	3	Died	12
P50	0.01	＜1%	No	43	Alive	43
P51	0.01	0	Unknown	Unknown	Unknown	Unknown
P52	0.35	0.4	Yes	15	Died	21
P53	0.01	0	Yes	12	Unknown	Unknown
P54	0.07	0.15	Yes	13	Alive	49
P55	0.02	0.2	No	20	Alive	20
P56	0.01	0	No	28	Alive	28
P57	0.03	＜1%	Yes	5	Alive	51
P58	0.04	0	No	56	Alive	56
P59	0.2	0.05	No	56	Alive	56
P60	0.01	＜1%	Yes	14	Alive	56
P61	0.02	＜1%	Yes	8	Alive	17
P62	0.4	0.1	Yes	7	Alive	16
P63	0.02	0.02	No	61	Alive	61
P64	0.02	0	Unknown	Unknown	Died	11
P65	0.4	0	No	98	Alive	98
P66	0.07	0	No	31	Alive	31
P67	0.1	0	Unknown	Unknown	Died	62

## Sheet: Figure S4
Source Data Figure S4
Regions	2	3	4	5	6	7	8
SCLC	0.7675	0.8126
NSCLC	0.7353	0.7833	0.779	0.775	0.8272	0.6814	0.9303

## Sheet: Figure S5
Source Data Figure S5
Tumor type	Mutation JI_mean	Copy number JI_mean
SCLC	0.8001	0.5279
NSCLC	0.7601	0.2595

## Sheet: Figure S9
Source Data Figure S9
Nucleotide substitutes	% Percentage
A->C|T->G	4.9
A->T|T->A	11.2
C->G|G->C	12.4
A->G|T->C	12.5
C->T|G->A	22.6
C->A|G->T	36.4

## Sheet: Figure S10
Source Data Figure S10
a							b							c
ID	Signature 1	Signature 3	Signature 4	Signature 5	Signature 16		ID	Signature 3	Signature 4	Signature 5	Signature 16	Signature 24		ID	Signature 1	Signature 3	Signature 4	Signature 9	Signature 24
P01-T1	0	0	0.741635	0	0.169167		P01	0	0.779526	0	0.220474	0		P01	0.191851	0.379174	0.201022	0	0.124678
P01-T2	0	0	0.801787	0	0.198213		P02	0	0	0.336412	0	0		P02	0.309672	0	0.079817	0	0
P01-T3	0	0	0.732826	0	0.194131		P03	0	0.487206	0.237055	0.182819	0		P03	0.281977	0.261184	0.246965	0	0
P02-T1	0.290184	0.088045	0	0.089379	0.104669		P04	0	0.078962	0.404877	0.335795	0		P04	0	0.572185	0	0	0
P02-T2	0.498737	0	0	0.123092	0.293821		P05	0	0.91725	0	0	0.08275		P05	0.072564	0.302181	0.455809	0	0
P02-T3	0.501052	0	0	0	0.260602		P06	0.135485	0	0	0.153429	0		P06	0	0.667219	0	0.332781	0
P03-T1	0	0	0.482568	0.278363	0.159227		P07	0	0.66383	0.225603	0	0		P07	0.172966	0.193767	0.282554	0.119055	0
P03-T2	0	0	0.454756	0.313832	0.141235		P08	0.215133	0.335221	0	0.204801	0.134177		P08	0.091992	0.401103	0	0.214381	0.292523
P04-T1	0.10342	0	0.081373	0.528643	0.286564		P09	0	0.462291	0	0.304718	0		P09	0.189235	0.440264	0.207206	0	0
P04-T2	0.143212	0	0	0.646743	0.210046		P10	0	0.386891	0.32257	0.079679	0		P10	0	0.472952	0	0	0
P05-T1	0	0	1	0	0		P11	0.145638	0.675525	0.178837	0	0		P11	0.149646	0.291856	0.244656	0	0.313842
P05-T2	0	0.09365	0.90635	0	0		P12	0	0.713518	0	0	0.20916		P12	0	0.198165	0.339779	0.093394	0
P05-T3	0	0	1	0	0		P13	0.183312	0.540278	0	0	0		P14	0.114286	0.342364	0.121131	0.075783	0
P06-T1	0	0.471774	0	0	0		P14	0	0.131341	0	0.221645	0.0979		P15	0	0.555202	0.175907	0	0
P06-T2	0	0.256683	0	0	0.247961		P15	0	0.695556	0	0	0		P16	0.239677	0.083174	0.469897	0.096594	0
P06-T3	0	0.413553	0	0	0.16715		P16	0	0.891818	0	0	0		P17	0	0.186684	0.813316	0	0
P07-T1	0	0	0.642786	0.170135	0.091096		P17	0	0.920625	0	0	0		P18	0	0.338384	0.069106	0	0
P07-T2	0	0	0.689961	0.196275	0		P18	0.081075	0.109775	0.339566	0	0.286913		P19	0	0.386383	0.260601	0.078082	0
P07-T3	0	0	0.681826	0.200592	0		P19	0.237245	0.675496	0	0	0
P08-T1	0.13443	0.244777	0.278784	0	0.170037
P08-T2	0.105684	0.240193	0.301418	0	0.229695
P08-T3	0.11563	0.20559	0.342467	0	0.214065
P09-T1	0.083805	0.086115	0.392325	0	0.254769
P09-T2	0.08422	0	0.436401	0.117098	0.270859
P09-T3	0.145677	0	0.534522	0	0.3198
P10-T1	0	0.117519	0.371541	0.34245	0.084639
P10-T2	0	0	0.408906	0.498729	0
P10-T3	0	0	0.435139	0.464188	0
P11-T1	0	0.20458	0.596684	0.112806	0
P11-T2	0	0.126352	0.568101	0.152465	0
P12-T1	0	0	0.854393	0	0
P12-T2	0	0	0.746336	0	0
P12-T3	0	0	0.797535	0	0
P13-T1	0	0.183312	0.540278	0	0
P14-T1	0.102076	0.081238	0.175217	0	0.209004
P14-T2	0.10188	0.082457	0.153264	0	0.181064
P14-T3	0.119737	0.090145	0.14106	0	0.187791
P15-T1	0	0.121658	0.620617	0	0
P15-T2	0	0	0.764259	0	0
P16-T1	0	0	1	0	0
P16-T2	0	0	0.906361	0	0
P16-T3	0	0	1	0	0
P17-T1	0	0	0.930964	0	0
P17-T2	0	0	0.932672	0	0
P17-T3	0	0	0.922791	0	0
P18-T1	0	0.103538	0.120754	0.294318	0
P18-T2	0	0.105212	0.115847	0.284254	0
P18-T3	0	0.230488	0	0.334929	0
P19-T1	0	0.223134	0.494592	0.088852	0
P19-T2	0	0.277832	0.533484	0	0

[truncated: 2 more sheets: Figure S17, Figure S20]
